# Supplementary material for: Stereoselective Total Synthesis of Natural Decanolides Bellidisin C and Pinolidoxin
Source: Molecules. 2024 Nov 21;29(23):5500. doi: 10.3390/molecules29235500 (PMC11643441; doi:10.3390/molecules29235500)
Supplement: Supplementary file 1 [file molecules-29-05500-s001.zip]

Archive with 1 entries (1 files):
- molecules-3309229-supplementary.pdf
